# Supplementary material for: Meta-analysis of adverse events in clinical studies with antisense oligonucleotide therapies
Source: Mol Ther Nucleic Acids. 2026 Jun 8;37(3):102976. doi: 10.1016/j.omtn.2026.102976 (PMC13315839; doi:10.1016/j.omtn.2026.102976)
Supplement: Table S2. Incidence of all reported events in three or more studies resulting from ASO treatment — With the respective 95% confidence intervals (95% CI). NEC: Not elsewhere classifiable. [file mmc2.xlsx]

## Sheet: Sheet1
Adverse event	Incidence	95% CI upper	95% CI lower	Studies	I2	Regression positive	In group
Nausea and vomiting symptoms	0.224468	0.188034	0.265652	60	0.000481788
Headaches NEC	0.192958	0.160001	0.230838	46	5.71622
Asthenic conditions	0.288416	0.221664	0.365822	43	87.7343	yes	Cancer
Non-infective diarrhoea	0.156329	0.128697	0.188609	42	67.5158
Febrile disorders	0.251027	0.184301	0.332076	39	1.30281e-05	yes	Intrathecal
Upper respiratory tract infection	0.204804	0.150956	0.271714	37	79.9087	yes	Muscle
Injection site reaction	0.517019	0.365737	0.665243	33	95.5159	yes	PMO
Musculoskeletal and tissue pain and discomfort	0.136261	0.106509	0.172719	30	72.2884
Gastrointestinal and abdominal pain	0.116696	0.0935895	0.144597	29	5.69585e-06
Coughing and associated symptoms	0.182073	0.130467	0.248265	26	81.2506	yes	Intrathecal
Hepatobiliary dysfunction diagnostic procedures	0.237419	0.146794	0.360362	26	90.064
Muscle pains	0.10245	0.0760415	0.136674	25	58.8628
Neurological signs and symptoms NEC	0.0840297	0.0651721	0.107715	25	68.4773
Gastrointestinal atonic and hypomotility	0.140566	0.10057	0.193055	22	53.369
General signs and symptoms NEC	0.194165	0.122628	0.293476	22	92.3465
Urinary abnormalities	0.125228	0.0630954	0.233308	22	5.89915
Anaemias NEC	0.281982	0.170053	0.429461	21	90.0427
Rashes eruptions and exanthems NEC	0.0867023	0.0591694	0.12534	21	91.7703
Thrombocytopenia	0.212249	0.156265	0.281598	21	19.0908
Joint related signs and symptoms	0.0984563	0.085095	0.113655	20	9.28288e-05
Pain and discomfort NEC	0.0759879	0.0481636	0.117896	20	35.086
Appetite disorders	0.173622	0.104005	0.275509	17	82.1306	yes	2'-OME-PS
Feelings and sensations NEC	0.165995	0.104956	0.252518	17	90.3181
Influenza viral infections	0.0724619	0.0452676	0.114042	16	63.5483
Renal function analyses	0.121674	0.0719233	0.198479	16	80.1867
Upper respiratory tract signs and symptoms	0.137106	0.0898555	0.203644	16	88.2971
Infections NEC	0.113416	0.0599681	0.204154	15	83.3729
Lower respiratory tract and lung infection	0.0895011	0.0472668	0.163016	15	84.8651
Muscle related signs and symptoms NEC	0.0800482	0.0593601	0.107126	15	9.86475
Skin injuries NEC	0.098523	0.0590465	0.159907	15	8.02248e-05
Dermatitis and eczema	0.116336	0.0776275	0.170773	14	29.099
Non-site-specific injuries NEC	0.17724	0.118502	0.256616	14	66.0119
Breathing abnormalities	0.11598	0.0692705	0.187829	12	73.0051
Urinary tract infections	0.12287	0.0900527	0.165471	12	60.5666
Coagulation and bleeding analyses	0.27614	0.113281	0.532523	11	89.2518	yes	Patient age low
Nasal congestion and inflammations	0.160615	0.0945997	0.259494	11	0.000101854
neutropenia	0.119631	0.0572529	0.233161	11	52.3211
Tissue enzyme analyses NEC	0.206234	0.109506	0.354398	11	33.9031	yes	2'-OME-PS
Abdominal and gastrointestinal infection	0.115034	0.0591023	0.211972	10	69.9531
Erythemas	0.0900956	0.0388425	0.19524	10	1.16461e-05
Non-site-specific procedural complications	0.163579	0.0683249	0.342774	10	64.2053
Rate and rhythm disorders NEC	0.0606389	0.0285854	0.124045	10	77.8508
Vascular hypertension disorders NEC	0.0588048	0.0397285	0.0862186	10	87.9001
Vascular hypotensive disorders	0.0760112	0.0478583	0.118661	10	3.80358
Disturbances in consciousness NEC	0.108331	0.0484335	0.224805	9	54.7905
Leukopenias NEC	0.301314	0.211402	0.409604	9	46.4312
Oedema NEC	0.106078	0.0639531	0.170883	9	69.9103
Oral dryness and saliva altered	0.0648405	0.0461868	0.0903147	9	42.9638
Physical examination procedures	0.060638	0.0382121	0.0949263	9	75.4643
Viral infections NEC	0.100532	0.052801	0.183071	9	47.2445
Anxiety symptoms	0.046665	0.0205259	0.102604	8	44.2021
Ear infection	0.102214	0.0489151	0.201296	8	2.91168e-05
Limb fractures and dislocations	0.0859899	0.0382713	0.18195	8	57.9183	yes	2'-OME-PS & PMO
Peripheral vascular disorders NEC	0.0850263	0.0486825	0.144384	8	91.9513
Platelet analysis	0.219427	0.0874563	0.451919	8	91.3959
Pruritus NEC	0.0525377	0.022403	0.118302	8	8.19763	yes	Cancer
Purpura and related condition	0.0594049	0.0371298	0.0937422	8	63.5946
Urticaria	0.0454257	0.0276637	0.0737274	8	4.90801e-05
Hemorrhages NEC	0.124049	0.0712473	0.207251	7	75.3054
Hyperglycemic conditions NEC	0.0987942	0.0255409	0.314365	7	80.1346
Intravenous site reactions	0.092675	0.0275045	0.269475	7	73.751
Nasal disorders NEC	0.0872979	0.0604708	0.12445	7	78.2949
Protein analyses NEC	0.456738	0.189616	0.751298	7	53.9651
Allergic conditions NEC	0.0925249	0.0253211	0.285792	6	76.8201
Conditions associated with abnormal gas exchange	0.107535	0.0614748	0.181433	6	35.9711
Depressive disorders	0.0644847	0.0448797	0.0918306	6	2.35187e-05
Dermal and epidermal conditions NEC	0.104041	0.038313	0.252878	6	61.0964
Eye and eyelid infections	0.0595094	0.0327143	0.10585	6	82.1512
Gastrointestinal signs and symptoms NEC	0.0697409	0.0212483	0.20565	6	94.9774
Muscle tendon and ligament injuries	0.0463527	0.0276015	0.0768358	6	1.26345e-05
Red blood cell analyses	0.16802	0.0435139	0.472712	6	86.0071
Supraventricular arrhythmias	0.0515909	0.0331396	0.0794711	6	4.55525e-05
Alopecias	0.0724519	0.0326529	0.153083	5	0.000100337
Bacterial infections NEC	0.0394388	0.0189002	0.0804657	5	3.4371e-05
Hepatocellular damage and hepatitis	0.132864	0.0547432	0.288446	5	88.7109
Inner ear signs and symptoms	0.0238609	0.0107052	0.0523284	5	1.14205e-06
Ischemic coronary artery disease	0.0169143	0.00881387	0.0322173	5	0.000147289
Muscle weakness conditions	0.120316	0.0801037	0.176833	5	22.0683
Paraesthesias and dysaesthesias	0.0661892	0.0373103	0.114756	5	7.30065e-05
Potassium imbalance	0.200703	0.0860137	0.401191	5	69.5881
Respiratory tract disorders NEC	0.0497066	0.0259829	0.0930225	5	59.4911
Site-specific injuries NEC	0.0557695	0.0170139	0.167741	5	72.0663
Stomatitis and ulceration	0.159025	0.0993168	0.24487	5	31.7752
Total fluid volume decreased	0.0372974	0.00977863	0.13194	5	70.4319
White blood cell analysis	0.173123	0.0979361	0.287628	5	0.000107935
Apocrine and eccrine gland disorders	0.225882	0.0531569	0.602636	4	88.898
Bronchospasm and obstruction	0.0512524	0.0217301	0.116123	4	27.2585
Central nervous system hemorrhage	0.0194167	0.00679383	0.0542128	4	4.59413e-05
Conjunctival and corneal bleeding analyses	0.103777	0.0109466	0.547811	4	91.0077
Flatulence, bloating and distension	0.110163	0.0498472	0.226095	4	85.3189
Gastrointestinal inflammatory disorders	0.0742347	0.0196	0.243359	4	66.3154
General nutritional disorders NEC	0.0297944	0.0138551	0.0629012	4	9.20689e-06
Lid lash and lacrimal infections irritations	0.0281524	0.0126594	0.0614263	4	0.000104903
Non-site-specific gastrointestinal hemorrhages	0.0318592	0.008602	0.110959	4	84.1985
Ocular infections inflammations	0.119066	0.0298332	0.372674	4	5.71011e-05
Pulmonary oedema	0.0249175	0.00587967	0.0994323	4	62.8679
Seizures and seizure disorders NEC	0.0537157	0.0189338	0.143075	4	84.017
Sensory abnormalities NEC	0.0390868	0.0102044	0.138296	4	55.7514
Sleep disorders NEC	0.0540276	0.0287679	0.0992013	4	74.2039
Streptococcal infection	0.0415193	0.0140474	0.116375	4	0.000101311
Tongue disorders	0.037665	0.0103617	0.127634	4	76.3498
Visual impairment and blindness	0.048056	0.0291606	0.0782089	4	74.2765
Administration site reactions	0.0661019	0.0249084	0.163966	3	2.8453e-05
Arthropathies NEC	0.0202539	0.00933346	0.043392	3	3.84865
Atopic disorders	0.0349582	0.00272965	0.324058	3	87.5496
Bladder and urethral symptoms	0.0220895	0.0092127	0.0520198	3	4.61686e-05
Blood gas and acid base analyses	0.113353	0.0655054	0.18908	3	6.73539e-05
Bone-related signs and symptoms	0.120868	0.0585644	0.233045	3	9.36335e-06
Bronchial conditions NEC	0.0649118	0.0311731	0.130256	3	0.000115035
Candida infections	0.0675409	0.0347442	0.127216	3	7.58864
Cardiac signs and symptoms NEC	0.0279515	0.00900817	0.0833793	3	2.11688e-05
Cardiomyopathies	0.0328986	0.0105916	0.0975544	3	7.12175e-06
Cataract conditions	0.141212	0.0138493	0.658151	3	89.0278
Chest and respiratory tract injuries	0.0444089	0.014352	0.129164	3	1.34493e-07
Coordination and balance disturbances	0.199355	0.0413845	0.589506	3	78.6815
Diabetes mellitus incl subtypes	0.0629137	0.0264078	0.142499	3	51.0964
Ear disorders NEC	0.046998	0.0236739	0.0911561	3	79.9212
ECG investigations	0.0363911	0.0117573	0.107047	3	76.5304
Fungal infections NEC	0.0462689	0.0149641	0.134145	3	59.7165
Gastritis excl infective	0.0307596	0.00889084	0.100941	3	6.2435e-05
Hepatic enzymes and function abnormalities	0.18947	0.0404367	0.564593	3	89.3775
Immune response protein analyses NEC	0.33506	0.145121	0.599316	3	53.7165
Implant and catheter site reactions	0.037967	0.0142975	0.096967	3	6.5091e-05
Joint related disorders NEC	0.174765	0.0429925	0.499583	3	70.957
Lower respiratory tract signs and symptoms	0.0577198	0.0127996	0.224446	3	59.2111
Neurological and psychiatric procedures	0.312844	0.225324	0.416098	3	46.1605
Parainfluenza virus infection	0.048452	0.0138723	0.155626	3	76.0547
Paranasal sinus disease	0.0783087	0.0253956	0.21693	3	35.4732
Peripheral neuropathies NEC	0.0458578	0.0107407	0.17543	3	12.2184
Respiratory syncytial viral infection	0.118637	0.0270091	0.394936	3	1.94072e-06
Rhino viral infections	0.170206	0.0787688	0.329787	3	47.3074
Sodium imbalance	0.0636897	0.012665	0.265089	3	80.2518
Spine and neck deformities	0.121	0.0261097	0.414111	3	7.41162
Staphylococcal infections	0.0189039	0.00581113	0.0597231	3	8.54255e-06
Thermal burns	0.0598757	0.0307655	0.11331	3	66.4823
Tinea infections	0.0625835	0.0185843	0.19053	3	73.8955
Tremor excl congenital	0.0957171	0.0190051	0.366414	3	70.8684
Urinalysis NEC	0.1633	0.0508549	0.415525	3	36.8131
Vitamin analysis	0.0902383	0.0270556	0.261338	3	50.5009
