# Supplementary material for: Meta-analysis of adverse events in clinical studies with antisense oligonucleotide therapies
Source: Mol Ther Nucleic Acids. 2026 Jun 8;37(3):102976. doi: 10.1016/j.omtn.2026.102976 (PMC13315839; doi:10.1016/j.omtn.2026.102976)
Supplement: Table S3. Risk of bias analysis per article — Bias assessment per category of bias is made with an assessment of low (green) some (orange) of high (red) risk of bias. Entries marked with ∗ were separately assessed because of different study formats conducted within the same article [file mmc3.xlsx]

## Sheet: Sheet1
Article/	Selection bias	Performance bias	Detection bias	Attrition bias	Reporting bias	Information Bias	Confounding bias
Bias
1 [67]	S	L	L	S	H	L	S
2 [68]	S	H	S	L	L	S	L
3 [69]	H	H	H	L	L	L	L
4 [70]	H	H	S	L	S	L	S
5 [71]	L	L	L	L	S	L	S
6 [72]	H	H	S	L	L	L	S
7 [73]	L	L	L	L	L	L	S
8 [74]	L	S	L	L	L	S	S
9 [75]	H	S	S	L	L	L	S
10 [77]	H	H	S	L	L	L	S
11 [78]	H	H	S	L	S	L	S
12 [79]	S	H	S	L	S	L	S
13 [80]	S	S	S	L	S	L	S
14 [81]	S	S	S	L	L	L	S
15 [82]	S	S	S	L	S	L	S
16 [83]	L	L	L	L	L	L	S
16.2* [83]	H	S	S	L	L	L	S
17 [84]	H	S	S	L	S	L	L
18 [85]	S	S	S	L	L	L	L
19 [86]	H	S	S	L	S	H	H
20 [87]	H	H	S	L	L	L	S
21 [88]	S	S	S	L	L	L	L
22 [89]	H	S	S	L	S	L	S
23 [90]	L	L	L	L	S	L	S
24 [91]	L	L	L	L	S	L	S
25 [92]	H	S	S	L	S	L	S
26 [93]	S	L	L	L	S	L	S
27 [94]	L	L	L	L	S	L	S
28 [95]	L	L	L	L	L	L	S
29 [97]	L	S	L	L	L	L	H
30 [98]	L	L	L	L	L	L	S
31 [99]	H	S	S	L	L	L	S
32 [100]	L	L	L	L	L	L	S
33 [101]	H	S	S	L	S	L	L
34 [102]	H	S	S	L	L	L	L
35 [103]	L	L	L	L	S	L	H
36 [104]	S	S	S	L	S	L	L
37 [105]	L	L	S	L	L	L	H
38 [106]	H	S	S	L	L	L	S
39 [107]	S	S	S	L	Unknown	L	S
40 [108]	S	S	S	L	S	L	S
41 [109]	H	S	S	L	L	L	S
42 [110]	L	L	L	L	L	L	S
43 [111]	H	S	S	L	S	L	S
44 [112]	S	S	S	L	L	L	S
45 [113]	L	S	S	L	L	L	S
46 [114]	S	S	S	L	L	L	S
47 [115]	L	L	L	L	S	L	S
48 [116]	L	L	L	L	S	L	S
49 [117]	H	H	S	L	L	L	S
50 [118]	H	H	S	L	L	L	S
51 [119]	L	L	L	L	L	L	S
52 [120]	L	L	L	L	S	L	S
53 [121]	H	S	S	L	L	L	S
54 [122]	S	L	L	L	L	L	S
55 [123]	L	L	L	L	S	L	S
56 [124]	L	L	L	L	S	L	H
57 [125]	L	L	L	L	S	L	H
58 [126]	S	S	S	L	L	L	S
59 [127]	L	L	S	L	S	L	H
60 [128]	S	S	S	L	L	L	S
61 [129]	S	S	S	L	S	L	S
62 [130]	L	L	L	L	L	L	S
63 [131]	S	S	S	L	S	L	S
64 [132]	S	S	S	L	L	L	S
65 [133]	S	S	S	L	L	L	L
66 [134]	S	S	S	L	L	L	S
67 [135]	S	S	S	L	L	L	S
68 [136]	L	L	L	L	S	L	L
69 [137]	S	S	S	L	S	L	S
70 [138]	S	S	L	L	S	L	S
71 [139]	L	L	L	L	L	L	S
72 [140]	S	S	S	L	S	L	S
73 [141]	S	S	L	L	L	L	L
74 [142]	S	S	S	L	L	L	S
75 [143]	S	S	S	L	S	L	S
76 [144]	S	S	S	L	L	L	L
77 [145]	L	S	L	L	S	L	S
78 [146]	S	S	S	L	L	L	L
79 [147]	S	S	L	L	S	L	L
80 [148]	L	L	L	L	L	L	S
80.2* [148]	S	S	S	L	L	L	L
81 [150]	L	L	L	L	S	L	S
82 [151]	S	S	S	L	L	L	S
83 [152]	H	S	S	L	L	L	L
84 [153]	S	S	S	L	L	L	S
85 [154]	L	L	L	L	S	S	H
86 [155]	L	L	L	L	L	L	H
87 [156]	L	L	L	L	L	L	S
88 [157]	L	S	S	L	L	L	L
89 [158]	L	L	L	L	S	L	S
90 [159]	L	L	L	L	S	L	S
91 [160]	L	L	L	L	S	L	H
92 [161]	L	L	L	L	S	L	H
93 [162]	L	L	L	L	L	L	S
94 [163]	L	L	L	L	L	L	S
95 [164]	L	L	L	L	S	L	S
96 [165]	S	S	S	L	S	L	S
97 [166]	S	S	S	L	L	L	S
98 [167]	L	L	L	L	S	L	S
99 [168]	L	L	S	L	S	L	S
100 [169]	L	L	L	L	S	L	H
101 [170]	L	L	L	H	S	L	H
	Selection bias	Performance bias	Detection bias	Attrition bias	Reporting bias	Information bias	Confounding bias
	Sequence generation/	Participant blinding	Outcome assessor blinding	Patient withdrawal reported	Selective reporting/missing data	Differential misclassification	Confounding factors
	randomization execution
	Allocation concealment	Study personnel blinding	Passive vs active data collection		Missing variable (i.e. age or follow up)		Hawthorne effect
	Prevalence/	Compliancy	AE analysis method reported				Placebo effect
	incidence
	Referral bias
	Entries marked with * are separately assessed because of different study formats conducted within the same article
